# Supplementary material for: Chemical Profiling of Polyphenolic Fraction of Cannabis sativa L. vr. Kompolti Industrial Inflorescences: Insights into Cannabidiol Neuroprotective Effects in a Cellular Model of Parkinson’s Disease
Source: Plants (Basel). 2025 May 14;14(10):1473. doi: 10.3390/plants14101473 (PMC12115228; doi:10.3390/plants14101473)
Supplement: Supplementary file 1 [file plants-14-01473-s001.zip]

Archive with 1 entries (1 files):
- plants-3598086-supplementary.pdf
